# Supplementary material for: Live-cell physiology in human brain tissue culture—the potential, the challenges, and the lessons learned
Source: Front Cell Neurosci. 2026 Apr 30;20:1777650. doi: 10.3389/fncel.2026.1777650 (PMC13171325; doi:10.3389/fncel.2026.1777650)
Supplement: Supplementary file 1 [file Table_1.xlsx]

## Sheet: Sheet1
	Ref	Origin of tissue	Pathologies	Method of slice culture	Thickness of slices	Slice culture medium	Duration of slice culture	Labeling tool	Details	Promoter	Viral titers	Methods of labeling	Time in culture before labeling	Incubation time after labeling	Treatments	Details
Neurons	Verwer 2002	Autopsies (within 8 hours of death)	Healthy, Alzheimer (AD), Parkinson (PD), Lewy Bodies (LB), non-Alzheimer dementia and Pick (PID)	Free floating	200um	R16 basal medium + 10mM HEPES + NGF, BDNF, NT-3	78 days	Recombinant AAV (Serotype 2)	Virus carrying LacZ gene to stain mostly neurons although not specific	neuron-specific enolase (NSE)	1x10E7x10E8 transgene-expressing unit titer (tu/ml) in 100uL medium	Diluted in the medium	DIV 14 or 34	7-10 days
	Verwer 2014	Resected tissue from surgery	Epilepsy	Free floating	300um	R16 basal medium	28 days	EdU	10 μM 5-ethynyl-2′-deoxyuridine (EdU)			Diluted in the medium	DIV 0 or 1	24h
	O'Connor 1997	Resected tissue from surgery	Epilepsy	Free floating	500um	Artificial CSF	24h	Adenoviral vectors (Ad5)	AdCMVLacZ and AdRSVLacZ that stained mostly glial cells.	CMV and RSV (Rous sarcoma virus) respectively	10E10 - 10E11 particles/ml	Injection of the tissue with a hamilton syringe before slicing	DIV 0	24h
	Plug 2024	Post-mortem tissues	Diverse (Neuropathological, psychiatric disorders and controls)	Membrane inserts	300um	50% Minimum Essential Medium, 25% Earle’s Balanced Salt Solution, 25% heat-inactivated horse serum supplemented with 1% GlutaMAX-I, 1% penicillin-streptomycin, 1.25 μg/ml Amphotericin B, and 2.6 mg/ ml D-Glucose supplemented with human CSF	Up to 42 days	AAV PhEB and Lentivirus	AAV-PHP.eB-CBh-eGFP and Lenti-MND-eGFP in white matter: mostly microglia and oligodendrocytes	CBh (CMV enhancer/chicken beta-actin hybrid rpomoter); MND (murine leukemia virus-derived promoter)	AAV: 8.4x10E13 vector genomes/ml Lentivirus: 10E11 vector genomes/mL	Drop technique of 40uL	DIV 4	7 days	Demyelination treatment	Lysolecithin in post-mortem tissues
	Gonzales Martinez 2007	Resected tissue from surgery	Epilepsy	Free floating	200um	Neurobasal medium with B27, L-glutamine, and N2,	48h	BrdU and Cell Tracker	Live imaging of new born migrating neurons.			Diluted in the medium	4h	12h, 24h and 48h
	Hansen 2010	Fetal brain from aborption at GW 11.5 to 17	NC	Membrane inserts	250-300um	66% BME, 25% Hanks, 5% FBS, 1% N-2, 1% penicillin, streptomycin and glutamine and 0.66% D-(1)-glucose	Up to 6 days	Electroporation, retro and adenovirus, BrdU and EdU	TexasRed-dextran electroporation, Retro-eGFP, Adeno-CMV-GFP, BrdU and EdU	CMV	Retro virus: 1x10E6 colony forming units (c.f.u.) Adenovirus: 1x10E6	Electroporation for Texas-Red Dextran		30min for Texas-Red dextran, up to 6 days for virus, BrdU and EdU
	Hansen 2013	Fetal brain from aborption at PCW 18.5	NC	Membrane inserts	300um	66% BME, 25% Hanks, 5% FBS, 1% N-2, 1% penicillin, streptomycin and glutamine and 0.66% D-(1)-glucose	8-14 days	BrdU				Diluted in the medium	DIV 0 ?	8-14 Days
	Linsley 2019	Fetal brain from aborption at GW20	NC	Membrane inserts	300um	66% (vol/vol) Eagle’s basal medium, 25% (vol/vol) HBSS, 5% (vol/vol) FBS, 1% N2 supplement, 1% Glutamax, and 1% penicillin/streptomycin	20 days	Adenovirus	Ad-CMV-GFP in automated system for 3 weeks	CMV	10E6 pfu/ml in 600uL medium	Diluted in the medium	DIV 1	Up to 456h (19 days)
	Schwarz 2019	Resected tissue from surgery	Epilepsy	Membrane inserts	250-350um	human CSF	14 days	Retrograde AAVs, patch clamp dye	AAVretro-hSyn-GFP infection, Biocytin	hSyn (human synapsin 1 gene promoter)	10E12 Vg/ml	Picospritzer	DIV 3-5	10 days
	McGinnis 2025	Resected tissue from surgery	Diverse (epilepsy, tumor, sclerosis …)	Membrane inserts	300um	In Park et al 2022	14 days	AAV (1, 2, 5, 6, 7, 8, 9, rh10, DJ8, DJ, 95 AAV2-retro, PHP.S, PHP.eB, Sch9)	CAG promoter with GFP. No cell-specificity. PHPs and PHPeB were the best. Astrocytes were the best infected.	CAG	2.1E9 vector in 4uL (5.25E11 vector/ml)	Drop technique of 4uL	DIV 1	14 days
	Andersson 2016	Resected tissue from surgery	Epilepsy	Membrane inserts	250um	MEM-based	14 days	Channel Rhodopsin 2 (ChR2) gene	(LV-Syn-hChR2-(H134R)-EYFP)	hSyn	3.1x10E7 genomic particles/ml		12h	14 days
	Ting 2018	Neocortical tissue resected from surgery	Epilespy or tumor	Membrane inserts	300um	8.4 g/L MEM Eagle medium, 20% heat-inactivated horse serum, 30 mM HEPES, 13 mM D-glucose, 15 mM NaHCO3, 1 mM ascorbic acid, 2 mM MgSO4·7H2O, 1 mM CaCl2.4H2O, 0.5 mM GlutaMAX-I, and 1 mg/L insulin	1 week	HSV1 amplicon vectors	HSV-hEF1α-EGFP, HSV-hEF1α-EYFP, HSV-hSyn1-EYFP, HSV-CaMKIIα-EYFP, ST-HSV-ChR2(H134R)-EYFP, HSV-hEF1α-ChR2(H134R)-EYFP, HSV-hE F1α-GCaMP6s-P2A-nls-dTomato; hSYN1, CaMKiia, and EF1a promoters in context of HSV-1 label exclusively neuronal cells	hEF1a (human elongation factor-a alpha); hSyn; CaMKiia (calcium/calmodulin-dependent protein kinase II alpha)	1-3x10E9 infecting units/ml	Drop technique of 1uL	>1h	6 days
	Le Duiguou 2018	Resected tissue from surgery	Epilepsy and gliomas	Membrane inserts	300um	Defined medium BME / DMEM based (see supplementary Table 4 of LeDuigou 2018)	6 to 8 weeks	AAV and lentivirus	AAV9-hSyn-GCaMP6f, AAV9-hSyn-GCaMP6s, AAV5-hSyn-GCaMP6s, LV-CMV-GFP (GFAP+ astrocytes & neurons), LV-hSyn-GFP (neuronal), LV-e/hSyn-TORCAR (weak in granule and cortical neurons)	hSyn; CMV; e/hSyn (enhanced human Synapsin-1 promoter)	AAV9-hSyn-GCaMP6f, AAV9-hSyn-GCaMP6s, AAV5-hSyn-GCaMP6s: 6-9 x10E11 gc/ml LV-CMV-GFP, LV-hSyn-GFP: 5x10E6 gc/ml LV-e/hSyn-TORCAR: 4x10E8 gc/ml	Drop technique of 10uL	0 or 7 days	10 days
	Vormstein-Schneider 2020	Resected tissue from surgery	Epilepsy	Membrane inserts	300um	See Table 1 of Eugène 2014	14 days	AAV optogenetics	pAAV-S5E2-dTomato, pAAV-S5E2-C1V1-eYFP	S5E2 (synthetic enhancer/promoter)	10E11 - 10E13 viral genomes/ml	Drop technique of 1-2uL	12h	7 to 14 days
	Lee 2023	Resected tissue from surgery	Epilepsy or tumor	Membrane inserts	350um	8.4 g/L MEM Eagle medium, 20% heat-inactivated horse serum, 30 mM HEPES, 13 mM D-glucose, 15 mM NaHCO3, 1 mM ascorbic acid, 2 mM MgSO4·7H2O, 1 mM CaCl2.4H2O, 0.5 mM GlutaMAX-I, and 1 mg/L insulin	14 days	AAV and dyes	(PHeB) AAV CN1390 and Biocytin (through Patch electrode); labelling human cortical GABAergic neurons	Beta-globin minimal promoter	Not specified	Drop technique of 1uL	1-3h	14 days
	Furlanis 2025	Resected tissue from surgery	Epilepsy	Membrane inserts	300um		6 days	AAV	rAAV/PHP.eB-BiVIPe4-ChR2-mCherry (PV chandelier neurons)	BiVIPe4 (VIP interneuron-specific enhancer/promoter)	2x10E12 Vg/ml	Drop technique of 5uL	DIV 0	6 days
	Andrews 2024	Resected tissue from surgery	Epilepsy	Membrane inserts	300um	15% BME, 15% DMEM/F12 + GlutaMAX, (0.65% PBS, 3% H2O, 0.91 mM CaCl2, 1.96 mM KCl, 0.81 mM MgSO4, 81.90 mM NaCl, 0.84 mM NaH2PO4, 14.0 mM NaHCO3, 0.5 µM ZnSO4, 0.01 µM CuSO4, 0.63 mM D-glucose, 0.14 mM sodium pyruvate, 0.58 mM ascorbic acid, 1.0 mM oxalo-acetic acid, 4.0 mM sodium lactate, 0.57 mM citric acid, 4 mM sodium lactate, 0.27% BSA, 0.001 µM 17β-estradiol, 2.28 µM α-tocopherol, 2.10 µM α-…	5-8 days	AAV	AAV9-CAMK2A-HcKCR1-eYFP, AAV9-CAMK2A-ChR2-eYFP (labelling CAMK2A expressing neurons)	CAMK2A	AAV9-CAMK2A-HcKCR1-eYFP: titer 5.00 × 10E13 GC ml−1 AAV9-CAMK2A-ChR2-eYFP: titer 2.40 × 10E13 GC ml−1	Glass micropipettes	DIV 0	5-8 days
	Eggert 2026	Resected tissue from surgery	Epilepsy	Membrane inserts	300um	human CSf and artificial CSF in 1:1 ratio	3, 7 and 10 days	AAV	pGP-AAV-syn-jGCaMP7f-WPRE	hSyn	Not specified	Drop technique of 2uL	DIV 0 ?	3, 7 and 10 days	Magnetoelectric nanoparticles
	Qian 2022	Resected tissue from surgery	Epilepsy	Membrane inserts	300um		14 days	AAV ADAR	AAVrg-hSyn-eGFP, hSyn-ClipF-ses-RNAFOXP2-smV5-tTA2 with TRE3g-mNeon	hSyn	Not specified	Drop technique	DIV 0 ?	3 to 14 days
	Gojri and Speckmann 2009	Resected tissue from surgery	Epilepsy	NC	450um	Artificial CSF	1h (acute)	Voltage sensors	RH795			Diluted in the medium		1h
Astrocytes	Navarette 2013	Resected tissue from surgery	Epilepsy	NC	350-400um	Artificial CSF	Acute	Calcium and astrocyte dyes	Fluo4AM in combination with SR101 dyes			Drop technique of 2-5uL		30-60min
Microglia	Morin-Brureau 2018	Resected tissue from surgery	Epilepsy	NC	300um	Artificial CSF	Acute	Microglia dyes	Tomato Lectin injections			Glass micropipettes
	Milior 2020	Resected tissue from surgery	Epilepsy or Tumor	NC	300um	Artificial CSF	Acute	Microglia dyes	Tomato Lectin injections			Glass micropipettes
	Nevelchuk 2024	Resected tissue from surgery	Tumor	Membrane inserts	250-350um	human CSF	10 days	Microglia targeted Lentiviruses + Calcium	LV-mCherry-miR-9.T, LV-mVenus-miR-9.T, LV-mTurquoise-miR-9.T, LV-mCyRFP1-CaNeon-miR-9.T	CMV	Not specified	Drop technique of 1-2uL	DIV 0	10 days
Oligodendrocytes	Jakovcevski 2007	Fetal brain from aborption at GW19-23	NC	Membrane inserts	400um	DMEM, Hepes modification, 120 mM D-glucose, 2 mM L-glutamine, N2, 5% fetal bovine serum, and antibiotic–antimycotic	3 to 5 days	Immunostainings after fixation
	Filipovic and Zecevic 2008	Fetal brain from aborption	NC	Membrane inserts	400um	DMEM, Hepes modification, 120 mM D-glucose, 2 mM L-glutamine, N2, 5% fetal bovine serum, and antibiotic–antimycotic	1 to 5 days	BrdU	Fetal slices for OPC prolif			Diluted in the medium		18h	CXCR2 antagonist, CXCL1 recombinant, MEK1 inhibitor, IL-6 recombinant	CXCL1 signaling in astrocytes for OPC prolif
Grafting cells	Jung 2002	Resected tissue from surgery	arteriovenous malformation, trauma, or epilepsy	Membrane inserts	1mm	a-MEM including supplements such as glutamine, and 10% FCS, insulin-transferrin-splenium-A (100·), glucose, and 20 nM progesterone	10 days	DiI + cell grafting	Lipophilic membrane stain not specific but fluorescent in living tissue (tumor spheroid) when in contact to cell membranes
	Czolk 2019	Resected tissue from surgery	Epilepsy	Membrane inserts	250-350um	human CSF	23 days	Cell grafting	R28 mCherry spheres			10uL pipette tip
	Ravi 2019	Resected tissue from surgery	Tumor and Epilepsy	Membrane inserts	300um	Neurobasal L-Glutamine supplemented with 2% serum-free B-27, 2% Anti-Anti, 13 mM D-glucose, 1 mM MgSO4, 15 mM Hepes, and 2 mM GlutaMAX	14 days	Cell grafting	GFP-gliobastoma cells			Syringe 1uL			TMZ
	Maier 2021	Resected tissue from surgery	NA	Membrane inserts	300um	Neurobasal L-Glutamine supplemented with 2% serum-free B-27, 2% Anti-Anti, 13 mM D-glucose, 1 mM MgSO4, 15 mM Hepes, and 2 mM GlutaMAX	9 days	Cell grafting	ZsGreen transfected glioblastoma cell lines			1uL with Hamilton syringe			TMZ, LY341495 (GRM3 inhibition)
	Schneider 2021	Resected tissue from surgery	Tumor	Membrane inserts	300um	Neurobasal L-Glutamine supplemented with 2% serum-free B-27, 2% Anti-Anti, 13 mM D-glucose, 1 mM MgSO4, 15 mM Hepes, and 2 mM GlutaMAX	7 days	Cell grafting	ZsGreen transfected glioblastoma cell lines			1uL with Hamilton syringe
	Ravi 2022	Resected tissue from surgery	NA	Membrane inserts	300um	Neurobasal L-Glutamine supplemented with 2% serum-free B-27, 2% Anti-Anti, 13 mM D-glucose, 1 mM MgSO4, 15 mM Hepes, and 2 mM GlutaMAX	7 days	Cell grafting	ZsGreen transfected glioblastoma cell lines			1uL with Hamilton syringe
	Buehler 2023	Resected tissue from surgery	Tumor	NA	NA	NA	NA	Cell grafting	FBX02 KO gliobastoma cells			?
	Tetzlaff 2025	Resected tissue from surgery	NA	Membrane inserts	300um	Neurobasal L-Glutamine supplemented with 2% serum-free B-27, 2% Anti-Anti, 13 mM D-glucose, 1 mM MgSO4, 15 mM Hepes, and 2 mM GlutaMAX	4-14 days	Cell grafting	GB Starter glioblastoma cell lines			1uL with Hamilton syringe
	Miskynite 2017	Resected tissue from surgery	Epilepsy	Membrane inserts	250um	Neurobasal medium, 2% B27 without vitamin A, 0.5% N2, 0.5 mM L-glutamine, 0.1% human albumin with 100 U/mL penicillin/streptomycin	3 weeks	Lentivirus with doxycycline system + rabies virus + cell grafting	LV-FUW-TeTO-GFP deltaG-hSyn-mCherry rabies virus	hSyn	Not specified	Drop technique	4 to 6 days
	Gronning Hansen 2020	Resected tissue from surgery	Epilepsy	Membrane inserts	300um	BrainPhys medium, supplemented with B27, Glutamax (1:200), Gentamycin (50 μg/mL)	4 to 8 weeks	Cell grafting	hiPSC derived neuroepithelial-like stem cells			Glass pipette 10uL with 1million cells	1 week	3 to 7 weeks
	Wang 2025	Fetal brain from aborption at GW20-24	NC	Membrane inserts	300um	32% HBSS, 60% basal medium Eagle, 5% FBS, 1% glucose, 1% N2 and 1× penicillin–streptomycin–glutamine	8 days	Cell grafting	Progenitor cells from fetal human brain			Drop technique			Somatostatin receptor agonists	Manipulation of fetal human OSC
Pathology	Mendes 2018	Resected tissue from surgery	Epilepsy	Free floating	200um	Neurobasal A supplemented with 1% Glutamax, 1% Penicillin/Streptomycin, 2% B27 and 025 μg/mL Amphotericin B	7 days								Amyloid beta	Abeta 1-42 oligomers
	McGeachan 2025b	Resected tissue from surgery	Tumor	Membrane inserts	300um	96% BrainPhys Neuronal Medium, 1X N2, 1X B27, 40 ng/ml hBDNF, 30 ng/ml hGDNF, 30 ng/ml Wnt7a, 2 μM ascorbic acid, 1 mM dibutyryl cAMP, 1 ug/ml laminin, 1X penicillin/streptomycin, 3 units/ ml nystatin	7 days	Amyloid beta plaques live staining	Methoxy-X04 and ThioflavinS			Drop technique			Amyloid beta and inhibitors	Abeta purified from patient brain extracts, BACE1 inhibitors and metalloprotease inhibitors
	Barth 2021	Resected tissue from surgery	Epilepsy	Membrane inserts	250um	human CSF	21 days								Alpha-synuclein	Alpha-synuclein pre-formed fibrils and AAV1/2-CMV/CBA-human-A53T-alpha-synuclein-WPRE-BGH-PolyA
	McGeachan 2024a	Resected tissue from surgery	Tumor	Membrane inserts	300um	96% BrainPhys Neuronal Medium, 1X N2, 1X B27, 40 ng/ml hBDNF, 30 ng/ml hGDNF, 30 ng/ml Wnt7a, 2 μM ascorbic acid, 1 mM dibutyryl cAMP, 1 ug/ml laminin, 1X penicillin/streptomycin, 3 units/ ml nystatin	72h								Tau	PSP brain extract either Tau or mock immunodepleted
Manipulation	Lui 2014	Fetal brain from aborption at GW17.5	NC	Membrane inserts	300um	66% BME, 25% Hanks, 5% FBS, 1% N-2, 1% penicillin, streptomycin and glutamine and 0.66% d-(+)-glucose	2 days								PDFRbeta antagonists	Radial glia prolif in fetal OSC
	McLeod 2023	Fetal brain from aborption at PCW14	NC	Membrane inserts	280um	BrainPhys culture media supplemented with 1 x N2, 1 x B27, 40ng/ml Brain-derived Neutrophic Factor (BDNF), 20ng/ml Glia-derived Neurotrophic Factor (GDNF), 30ng/ml Wnt7a, 200 nM ascorbic acid, 1 mM dibutyryl cyclic AMP and 1 μg/ml laminin	2 to 4 weeks	AAV and lipophilic dye	AAV9-CMV-GFP and FM4-64 for exocytosis exp	CMV	AAV9-CMV-scr shRNA-eGFP and AAV9-CMV-STPBP1 shRNA : 5x10E12 GC/ml AAV9-CMV-GFP : 1x10E13 GC/ml	Drop technique of 3-5uL	DIV 0	4 weeks	shRNA STXBP1	AAV9-shRNA(STXBP1)-CMV-eGFP in fetal OSC
	Adam 2026	Resected tissue from surgery	Deeply located subcortical tumors	Membrane inserts	300um	Neurobasal media supplemented with 1x serum-free B-27, 17mM NaCl, 15 mM Hepes, 13 mM glucose, 2mM GlutaMAX, 1 mM MgSO4 and 1% Pen-Strep	8 to 28 days								TNFa, LPS, H2O2, BLM
